# Supplementary material for: Measuring Knowledge of Healthcare Providers on Pediatric Palliative Care with an Online Questionnaire Based on the National Core Curriculum in Italy
Source: Healthcare (Basel). 2023 Jul 7;11(13):1971. doi: 10.3390/healthcare11131971 (PMC10341144; doi:10.3390/healthcare11131971)
Supplement: Supplementary file 1 [file healthcare-11-01971-s001.zip]

Archive with 1 entries (1 files):
- healthcare-2486468-supplementary.pdf
